# Supplementary material for: Discovering cancer genes by integrating network and functional properties
Source: BMC Med Genomics. 2009 Sep 19;2:61. doi: 10.1186/1755-8794-2-61 (PMC2758898; doi:10.1186/1755-8794-2-61)
Supplement: Additional file 1 — Supplementary Table S1-S3. Supplementary Table S1 Comparisons of network topological features among gene groups. Supplementary Table S2 Comparisons of Ka and Ka/Ks among gene groups. Supplementary Table S3 COSMIC and OMIM genes having probability greater than 0.5 from the SVM classifier. [file 1755-8794-2-61-S1.XLS]

## Sheet: SuppTable1
Supplementary Table 1 Comparisons of network topological features among gene groups
Gene group #1	Gene group #2	Degree		Cluster coefficient		Shortest path to cancer gene
		P-value	p-value (Wilcox rank sum test)	P-value	p-value (Wilcox rank sum test)	P-value	p-value (Wilcox rank sum test)
		(t test)		(t test)		(t test)
cancer	COSMIC	0.14	0.11	0.46	0.62	0.028	0.034
cancer	OMIM	6.16e-14	3.55e-14	0.028	0.88	2.11e-38	1.14e-36
cancer	non-cancer	2.25e-25	0	0.005	0.135	2.91e-43	7.28e-43
COSMIC	OMIM	3.12e-23	0	6.57e-06	0.95	1.02e-56	3.76e-67
COSMIC	non-cancer	1.57e-63	0	2.45e-11	0.0057	1.53e-92	1.45e-97
OMIM	non-cancer	9.47e-11	3.01e-13	0.55	0.0066	0.98	0.33

## Sheet: SuppTable2
Supplementary Table 2 Comparisons of Ka and Ka/Ks among gene groups
Gene group #1	Gene group #2	Ka		Ka/Ks
		P-value	p-value (Wilcox rank sum test)	P-value	p-value (Wilcox rank sum test)
		(t test)		(t test)
cancer	COSMIC	0.047	0.036	0.256	0.218
cancer	OMIM	4.27e-11	1.45e-14	1.02e-08	3.4e-12
cancer	non-cancer	0.0052	6.04e-05	0.074	0.0009
COSMIC	OMIM	8.94e-14	2.2e-16	1.12e-13	1.78e-16
COSMIC	non-cancer	0.295	0.0034	0.357	0.0011
OMIM	non-cancer	1.08e-22	2.22e-15	5.25e-23	5.28e-14

## Sheet: SuppTable3
Supplementary Table 3 COSMIC and OMIM genes having probablity greater than 0.5 from the SVM classifier
GeneID	Symbol	Class	Probability	Name	Location	Function	Description
6772	STAT1	cosmic_mut	0.894642	signal transducer and activator of transcription 1, 91kDa	Nucleus,Cytosol,Lipid raft,Cytoplasm	Protein phosphorylated amino acid binding,Protein binding,DNA binding,SH3/SH2 adaptor activity,Transcription factor activity,Protein homodimerization activity,Hematopoietin/interferon-class (D200-domain) cytokine receptor signal transducer activity,Transcriptional repressor activity,Transcriptional activator activity,Signal transducer activity	Signal transducer and activator of transcription 1, transcription factor in interferon-mediated signal transduction, acts in apoptosis, cell proliferation and inflammation, abnormal activation is linked to neoplastic, inflammatory and infectious diseases
5177	NCOA1	cosmic_mut	0.880251	nuclear receptor coactivator 1	Nucleus,Transcription factor complex,Cytoplasm	Protein binding,Transcription corepressor activity,Androgen receptor binding,Transcription cofactor activity,Transcription coactivator activity,Glucocorticoid receptor binding,Estrogen receptor binding,Ligand-regulated transcription factor activity,Ligand-dependent nuclear receptor transcription coactivator activity,Histone acetyltransferase activity,Transcriptional activator activity	Nuclear receptor co-activator 1, member of p160 family of co-activators of nuclear receptors, has histone acetyltransferase activity, mediates transcriptional activation by ligand-dependent nuclear receptors and a variety of other regulatory factors
196	AHR	cosmic_mut	0.875955	aryl hydrocarbon receptor	Nucleus,Cytoplasm	Protein binding,Nucleocytoplasmic transporter activity,DNA binding,Transcription factor activity,Aryl hydrocarbon receptor activity,Ligand-dependent nuclear receptor activity,Transcription factor binding,Ligand-regulated transcription factor activity	Aromatic hydrocarbon receptor, a ligand-activated helix-loop-helix transcription factor, acts as the dioxin receptor, regulates the expression of enzymes involved in xenobiotic metabolism, may play a role in various neoplasms
3643	INSR	cosmic_mut	0.873999	insulin receptor	Integral to plasma membrane,Plasma membrane	Receptor signaling protein tyrosine kinase activity,Transmembrane receptor protein tyrosine kinase activity,Protein-tyrosine kinase activity,Receptor activity,Insulin receptor activity,Signal transducer activity,Transmembrane receptor protein tyrosine kinase signaling protein activity	Insulin receptor, a receptor protein tyrosine kinase involved in carbohydrate metabolism; altered expression is associated with insulin resistance, breast cancer, and Alzheimer disease; increased expression may be therapeutic for type I diabetes
660	BMX	cosmic_mut	0.871704	BMX non-receptor tyrosine kinase	Membrane fraction	Protein binding,Non-membrane spanning protein tyrosine kinase activity,Protein-tyrosine kinase activity,Phosphoinositide 3-kinase binding,Rho GTPase activator activity	BMX non-receptor tyrosine kinase, activates STATs and RhoA, functions in apoptosis, angiogenesis, cell migration and neuron differentiation, regulates breast cancer cell proliferation and tumorigenicity, upregulated in prostate carcinoma
7048	TGFBR2	cosmic_mut	0.857335	transforming growth factor, beta receptor II (70/80kDa)	Integral to membrane,Plasma membrane	Transforming growth factor beta binding,Transmembrane receptor protein serine/threonine kinase activity,Transforming growth factor beta receptor binding,Protein-tyrosine kinase activity,Transforming growth factor beta receptor activity, type II,Transmembrane receptor activity	Transforming growth factor beta receptor II, serine/threonine kinase that binds TGF beta ligands, may act as tumor suppressor, altered expression is linked to tumorigenesis; mouse Tgfbr2 acts as a tumor suppressor, rat Tgfbr2 may act as tumor suppressor
2185	PTK2B	cosmic_mut	0.85514	PTK2B protein tyrosine kinase 2 beta	Nuclear envelope lumen,Microtubule organizing center,Cytosol,Focal adhesion,Plasma membrane,Cytoplasm	Protein kinase activity,Protein kinase binding,Non-membrane spanning protein tyrosine kinase activity,Protein-tyrosine kinase activity,Cytoskeletal protein binding,Signal transducer activity	Protein tyrosine kinase 2 beta, focal adhesion kinase, activates the MAP kinase pathway, plays roles in T-cell activation, cell motility and apoptosis, expression is altered in breast and prostate cancer, plays roles in glioma and glioblastoma
5590	PRKCZ	cosmic_mut	0.852395	protein kinase C, zeta	Soluble fraction,Insoluble fraction,Perinuclear region,Membrane fraction,Cytosol,Plasma membrane,Cytoplasm	Atypical protein kinase C activity,Protein binding,Protein kinase activity,Calcium-independent protein kinase C activity,Protein kinase C activity	Protein kinase C zeta, a serine-threonine kinase that regulates the activity of numerous signaling pathways and modulates a wide variety of cellular events, decreased expression correlates with insulin resistance in diabetes and glucose intolerance
56852	RAD18	cosmic_mut	0.84967	RAD18 homolog (S. cerevisiae)	Nucleus,Cytoplasm	Protein binding,Ubiquitin-protein ligase activity,Enzyme regulator activity,Ubiquitin conjugating enzyme activity,Protein self-association,Protein homodimerization activity,Replication fork barrier binding,Protein C-terminus binding,Enzyme binding	Rad18 homolog, binds POLH and Brctx (mouse Brctd1), forms homodimers, functions as a ubiquitin ligase, accumulates at stalled replication fork, plays a role in post replication repair and may play a role in UV-induced DNA damage repair
3091	HIF1A	cosmic_mut	0.84884	hypoxia-inducible factor 1, alpha subunit (basic helix-loop-helix transcription factor)	Nucleus,Nucleolus	Protein binding,DNA binding,RNA polymerase II transcription factor activity, enhancer binding,Transcription factor activity,Iron ion binding,Transcription factor binding,Hsp90 protein binding,Transcriptional activator activity	Hypoxia-inducible factor 1 alpha subunit, basic helix-loop-helix transcription factor, heterodimerizes with the Ah receptor nuclear translocator (ARNT) and mediates transcriptional responses to hypoxia, promotes angiogenesis in breast and lung cancer
4915	NTRK2	cosmic_mut	0.84576	neurotrophic tyrosine kinase, receptor, type 2	Integral to plasma membrane	Transmembrane receptor protein tyrosine kinase activity	Type 2 neurotrophic receptor protein tyrosine kinase (TrkB), binds to BDNF and NTF3, upregulated in brain, pancreatic, medulloblastoma and neuroectodermal cancers; mutation of NTRK2 gene causes multiple abnormalities
3791	KDR	cosmic_mut	0.841055	kinase insert domain receptor (a type III receptor tyrosine kinase)	Integral to plasma membrane	Vascular endothelial growth factor receptor activity,Protein kinase activity	Vascular endothelial cell growth factor receptor 2, a tyrosine kinase receptor that binds VEGF and FIGF, activation induces signaling pathways that are involved in angiogenesis; inhibition may be therapeutic for various cancers
4145	MATK	cosmic_mut	0.836172	megakaryocyte-associated tyrosine kinase	Soluble fraction,Nuclear matrix,Cytoplasm	Protein binding,Protein tyrosine kinase inhibitor activity,ErbB-2 class receptor binding,Protein-tyrosine kinase activity,Protein kinase activator activity,Ras GTPase activator activity	Megakaryocyte-associated tyrosine kinase, binds ERBB2 receptor, involved in positive and negative regulation of kinase activity, activates Ras GTPase, regulates neurite outgrowth, cell differentiation and cell proliferation, inhibits breast cancer
10783	NEK6	cosmic_mut	0.834634	NIMA (never in mitosis gene a)-related kinase 6	Nucleus,Cytoplasm	Protein serine/threonine kinase activity,Kinase regulator activity	NIMA (never in mitosis gene a)-related kinase 6, a protein serine-threonine kinase, phosphorylates and activates the S6 ribosomal protein kinase p70S6K (RPS6KB1) and serum glucocorticoid regulated kinase (SGK), may regulate chromatin condensation
1436	CSF1R	cosmic_mut	0.830654	colony stimulating factor 1 receptor, formerly McDonough feline sarcoma viral (v-fms) oncogene homolog	Integral to plasma membrane,Plasma membrane	Kinase binding,Macrophage colony stimulating factor receptor activity	Colony stimulating factor 1 receptor, a tyrosine kinase receptor involved in the growth and differentiation of cells of the myeloid lineage, may be associated with advanced-stage breast carcinoma, myeloid leukemia, and atherosclerosis
4853	NOTCH2	cosmic_mut	0.821842	Notch homolog 2 (Drosophila)	Nucleus,Transcription factor complex,Plasma membrane	Transcription coactivator activity,Transmembrane receptor activity	Notch homolog 2, a transcriptional co-activator of Notch family of receptors, binds MAML1, acts in apoptosis induction and possibly in skeletal development, marker and putative therapeutic for certain cancers
7465	WEE1	cosmic_mut	0.813892	WEE1 homolog (S. pombe)	Nucleus,Cytoplasm	SH2 domain binding,Protein binding,Protein kinase B binding,Protein-tyrosine kinase activity	WEE1 homolog, a protein tyrosine kinase that regulates the G2 mitotic checkpoint, inhibits apoptosis, involved in nucleocytoplasmic transport by binding to 14-3-3 theta (YWHAQ), altered expression is linked to HIV infections and hepatocellular carcinoma
2984	GUCY2C	cosmic_mut	0.809989	guanylate cyclase 2C (heat stable enterotoxin receptor)	Integral to plasma membrane,Brush border,Plasma membrane	Guanylate cyclase activity,Protein-tyrosine kinase activity,ATP binding	Guanylate cyclase 2C, a receptor for the ligands guanylin and uroguanylin, increases cytosolic cGMP and intestinal secretion, binding of E. coli heat-stable enterotoxin (STa) induces diarrhea; expression in blood is associated with colorectal cancers
3480	IGF1R	cosmic_mut	0.80896	insulin-like growth factor 1 receptor	Integral to membrane,Integral to plasma membrane	SH2 domain binding,Protein kinase activity,Insulin receptor binding,Insulin-like growth factor receptor activity,Protein heterodimerization activity	Protein of unknown function,Insulin-like growth factor 1 receptor, binds IGF1 and activates the MAPK and JAK/STAT pathways and inhibits apoptosis; altered expression is seen in many cancers and is associated with growth retardation upon gene mutation
9759	HDAC4	cosmic_mut	0.806369	histone deacetylase 4	Nucleus,Histone deacetylase complex,Cytoplasm	Transcription corepressor activity,Histone deacetylase activity,Mitogen-activated protein kinase binding,Transcription factor binding	Histone deacetylase 4, a class II histone deacetylase that binds to other transcription factors and possesses transcriptional corepressor activity, involved in mitotic G2 checkpoint, regulates myoblast differentiation and striated muscle development
2444	FRK	cosmic_mut	0.803271	fyn-related kinase	Nucleus,Intracellular	Non-membrane spanning protein tyrosine kinase activity,Protein-tyrosine kinase activity	Fyn-related kinase, a non-receptor type protein tyrosine kinase containing SH2 and SH3 domains and a nuclear localization signal, involved in cell proliferation control, upregulated in epithelial tumors
3718	JAK3	cosmic_mut	0.801333	Janus kinase 3 (a protein tyrosine kinase, leukocyte)	Soluble fraction,Extracellular region,Cytoplasm	Janus kinase activity,Protein binding,Receptor binding,Protein-tyrosine kinase activity,G-protein-coupled receptor binding,Signal transducer activity,Hormone activity	Janus kinase 3, a tyrosine kinase activated by IL2, IL4, IL9 and IL13, serves in T-cell activation, marker for renal cell carcinoma, leukemia, and atopic dermatitis; mutations cause severe combined immune deficiency,Insulin-like 3 Leydig cell, may play roles in spermatogenesis, sex differentiation and kidney development, expression is altered in Leydig adenoma, Graves' disease and thyroid cancer;…
9113	LATS1	cosmic_mut	0.794494	LATS, large tumor suppressor, homolog 1 (Drosophila)	Contractile ring,Spindle,Centrosome	Protein binding,Protein serine/threonine kinase activity,Protein kinase binding,Cyclin-dependent protein kinase regulator activity	Large tumor suppressor 1, putative serine-threonine kinase, binds zyxin (ZYX), binds CDC2 and negatively regulates its activity, acts in cell cycle control, mitosis and apoptosis, decreased expression is associated with breast tumor aggressiveness
2065	ERBB3	cosmic_mut	0.773634	v-erb-b2 erythroblastic leukemia viral oncogene homolog 3 (avian)	Soluble fraction,Extracellular space,Nucleus,Integral to plasma membrane,Insoluble fraction,Cytoplasm	SH2 domain binding,Protein binding,Kinase binding,Transmembrane receptor protein tyrosine kinase activity,Heparin binding,Epidermal growth factor receptor activity	Avian erythroblastosis oncogene B 3, a kinase defective receptor that forms heterodimers with other EGF receptor family members, mediates the actions of neuregulins, overexpression is linked to melanoma, breast, ovarian, prostate, and pancreatic cancers
2321	FLT1	cosmic_mut	0.773276	fms-related tyrosine kinase 1 (vascular endothelial growth factor/vascular permeability factor receptor)	Extracellular space,Integral to plasma membrane	Vascular endothelial growth factor receptor activity,Transmembrane receptor protein tyrosine kinase activity,Receptor activity	Fms-related tyrosine kinase 1 (vascular endothelial growth factor receptor 1), has a role in angiogenesis, cell proliferation, and cell migration; altered expression or activity may be therapeutic for multiple myeloma and various types of cancer
5747	PTK2	cosmic_mut	0.771927	PTK2 protein tyrosine kinase 2	Cytoskeleton,Focal adhesion,Cell junction,Cytoplasm	Protein kinase activity,Binding,Protein-tyrosine kinase activity	Protein tyrosine kinase 2 (focal adhesion kinase), a non-receptor tyrosine kinase involved in integrin-mediated signaling and cell adhesion, migration, chemotaxis, and proliferation, contributes to melanoma metastasis
6093	ROCK1	cosmic_mut	0.766867	Rho-associated, coiled-coil containing protein kinase 1	--	Protein kinase activity,Protein serine/threonine kinase activity,GTP-Rho binding	Rho-associated coiled-coil containing kinase 1, binds Rho, acts in actin cytoskeleton organization, cell migration, cytokinesis, superoxide anion production, membrane blebbing, upregulated in pancreatic cancer and may play a role in tumor cell migration
1969	EPHA2	cosmic_mut	0.76059	EPH receptor A2	Integral to plasma membrane	Protein binding,Transmembrane receptor protein tyrosine kinase activity,Binding,GPI-linked ephrin receptor activity	Eph receptor A2, ephrin receptor, inhibits cell-matrix adhesion and proliferation, induces apoptosis, regulates tumor angiogenesis, overexpressed in several cancers, expression is prognostic of poor survival in cancer patients
51776	AZK	cosmic_mut	0.75898	sterile alpha motif and leucine zipper containing kinase	Nucleus	Protein kinase activity,Histone binding,Transforming growth factor beta receptor binding,MAP kinase kinase kinase activity,Transcriptional activator activity	Sterile-alpha motif and leucine zipper containing kinase AZK, member of mixed lineage kinase (MLK) family, activates the JNK/SAPK pathway and NF-kappaB, induces cardiac hypertrophy, overexpression of the alpha isoform in nude mice induces fibrosarcomas
558	AXL	cosmic_mut	0.757592	AXL receptor tyrosine kinase	Integral to plasma membrane	Transmembrane receptor protein tyrosine kinase activity,Protein-tyrosine kinase activity	AXL receptor tyrosine kinase, activated by GAS6, induces neoplastic growth when overexpressed, may act in the regulation of cell proliferation and the immune response; mouse Axl and rat Axl are involved in the development of diabetic nephropathy
9175	MAP3K13	cosmic_mut	0.7553	mitogen-activated protein kinase kinase kinase 13	Membrane fraction	Protein binding,Protein kinase activity,Protein serine/threonine kinase activity,Protein homodimerization activity,Protein-tyrosine kinase activity	Mitogen activated protein kinase kinase kinase 13 (leucine zipper bearing kinase), a novel protein kinase involved in the activation of NF-kappaB and the JNK1 pathway, phosphorylates c-Jun and the heavy chain of IgG
2081	ERN1	cosmic_mut	0.754822	endoplasmic reticulum to nucleus signalling 1	Nuclear pore,Integral to endoplasmic reticulum membrane,Endoplasmic reticulum membrane,Endoplasmic reticulum	Protein binding,Heat shock protein binding,Protein kinase activity,Protein serine/threonine kinase activity,Endoribonuclease activity,Protein self-association	Endoplasmic reticulum-to-nucleus signaling 1, a homodimeric ER kinase-endoribonuclease that promotes expression of ER stress response genes by splicing-activating the transcription factor XBP1, acts as a sensor in the unfolded protein response pathway
11073	TOPBP1	cosmic_mut	0.754168	topoisomerase (DNA) II binding protein 1	Nucleus,Replication fork,Nuclear body	Protein binding,Transcription corepressor activity,DNA binding,Transcription coactivator activity,Transcription factor binding,Protein C-terminus binding	Topoisomerase II (DNA) binding protein 1, binds DNA strand breaks and termini, acts in DNA damage and replication checkpoint controls, regulates activity of transcription factor E2F1, interacts with many proteins (including PML, POLE, RAD9A, and EDD)
659	BMPR2	cosmic_mut	0.752676	bone morphogenetic protein receptor, type II (serine/threonine kinase)	Integral to plasma membrane,Myofibril	Protein kinase activity,Protein kinase binding,Transforming growth factor beta binding,Transmembrane receptor protein serine/threonine kinase activity,Transforming growth factor beta receptor binding,Dynein light chain binding,Transforming growth factor beta receptor activity, type II,Growth factor binding,Cytoskeletal regulatory protein binding	Bone morphogenetic protein receptor type II, a transforming growth factor beta (TGF-beta) receptor that interacts with variety of other proteins, involved in bone morphogenesis; genetic mutations are associated with primary pulmonary hypertension
3984	LIMK1	cosmic_mut	0.751243	LIM domain kinase 1	Plasma membrane,Cytoplasm	Protein kinase activity,Protein serine/threonine kinase activity	LIM domain kinase 1, a serine-threonine kinase that mediates signaling from Rho to the actin cytoskeleton via phosphorylation of cofilin (CFL1), involved in T cell chemotaxis, activated during mitosis, may be involved in Williams syndrome
2986	GUCY2F	cosmic_mut	0.748924	guanylate cyclase 2F, retinal	Nuclear outer membrane,Integral to plasma membrane	Guanylate cyclase activity,Protein kinase activity	Guanylate cyclase 2F, a membrane-bound guanylyl cyclase that converts GTP to cGMP in the retina to perhaps act in photoreceptor recovery or adaptation, regulated intracellularly by Ca2+ binding proteins; mutation may correlate with colorectal cancer
7068	THRB	cosmic_mut	0.747213	thyroid hormone receptor, beta (erythroblastic leukemia viral (v-erb-a) oncogene homolog 2, avian)	Nucleus,Cytosol	Transcription corepressor activity,DNA binding,Transcription coactivator activity,Transcription factor activity,Thyroid hormone receptor activity,Transcriptional repressor activity,Transcriptional activator activity	Thyroid hormone receptor beta, a nuclear receptor that is a ligand-activated transcription factor, involved in sensory organ development; gene mutation causes profound sensori neural deafness and resistance to thyroid hormone syndrome
7535	ZAP70	cosmic_mut	0.73996	zeta-chain (TCR) associated protein kinase 70kDa	Nucleus,Immunological synapse,Plasma membrane	SH2 domain binding,Protein binding,Receptor signaling protein tyrosine kinase activity,Protein kinase binding,Integrin binding,Receptor binding,Protein-tyrosine kinase activity,T cell receptor binding	Zeta-chain (TCR) associated protein kinase 70kDa, tyrosine kinase that functions in T cell development and activation, expression in chronic lymphocytic leukemia B cells is linked to poor prognosis; gene mutation causes severe combined immunodeficiency
2534	FYN	cosmic_mut	0.731226	FYN oncogene related to SRC, FGR, YES	Lateral plasma membrane,Insoluble fraction,Plasma membrane	Protein binding,Protein kinase activity,SH3/SH2 adaptor activity,Protein-tyrosine kinase activity	Fyn proto-oncogene, a tyrosine kinase and SH3/SH2 adapter protein involved in signal transduction pathways, plays a role in T-cell activation; altered expression or activation is associated with HIV infection, schizophrenia, and various cancers
6096	RORB	cosmic_mut	0.726218	RAR-related orphan receptor B	Nucleus	Protein binding,Ligand-dependent nuclear receptor activity,Transcriptional activator activity	Retinoic acid receptor (RAR)-related orphan receptor B, a brain-specific transcriptional activator that binds to candidate metastasis suppressor nucleotide diphosphate kinase NM23-2 (NME2)
4790	NFKB1	cosmic_mut	0.719965	nuclear factor of kappa light polypeptide gene enhancer in B-cells 1 (p105)	Nucleus,Cytosol,Transcription factor complex,Cytoplasm	DNA binding,Transcription factor activity,Double-stranded DNA binding,Transcriptional activator activity	Nuclear factor of kappa light polypeptide gene enhancer in B-cells 1, the p50 component of the NFkB transcription factor, involved in the immune response and inflammation; increased activation is linked to HIV infections and cancer
3716	JAK1	cosmic_mut	0.71898	Janus kinase 1 (a protein tyrosine kinase)	Extrinsic to plasma membrane,Cytoplasm	Janus kinase activity,Protein kinase activity,Protein-tyrosine kinase activity,Hematopoietin/interferon-class (D200-domain) cytokine receptor signal transducer activity	Janus kinase 1, protein tyrosine kinase that functions in interferon-induced JAK-STAT signaling, activates insulin receptor substrates during interleukin signaling, involved in antiviral responses
2045	EPHA7	cosmic_mut	0.716413	EPH receptor A7	Integral to plasma membrane	Protein binding,Transmembrane-ephrin receptor activity,Transmembrane receptor protein tyrosine kinase activity	Ephrin type A receptor 7, an Eph-related receptor tyrosine kinase, interacts with the PDZ domain of the Ras binding protein AF6 (MLLT4), may be involved in cell signaling; mutation may correlate with colorectal cancer
5588	PRKCQ	cosmic_mut	0.713654	protein kinase C, theta	Cytoskeleton,Membrane fraction,Kinetochore,Cytosol,Centrosome,Plasma membrane,Cytoplasm	Protein binding,Protein kinase activity,Calcium-independent protein kinase C activity,Protein kinase C activity,Signal transducer activity	Protein kinase C theta, involved in T cell activation and protection from apoptosis, may play a role in insulin and multidrug resistance; rat Pkcq may play roles in hyperglycemia, hypertriglyceridemia and insulin resistance
7010	TEK	cosmic_mut	0.712671	TEK tyrosine kinase, endothelial (venous malformations, multiple cutaneous and mucosal)	Integral to plasma membrane	Transmembrane receptor protein tyrosine kinase activity,Protein kinase activity,Receptor activity	TEK tyrosine kinase, binds angiopoietins and functions in angiogenesis, vasculogenesis, and vein morphogenesis, upregulated in glioma endothelium, menorrhagic endometrium, and some breast cancers; mutation causes venous malformations
26524	LATS2	cosmic_mut	0.708276	LATS, large tumor suppressor, homolog 2 (Drosophila)	Spindle pole,Nucleus,Centrosome	Transcription corepressor activity,Kinase binding,Androgen receptor binding,Protein kinase activity,RNA polymerase II transcription factor activity, enhancer binding	Large tumor Suppressor homolog 2, a protein kinase that acts as a transcriptional corepressor, induces apoptosis, and regulates the G2-M transition, downregulated in prostate and hepatocellular carcinoma
5170	PDPK1	cosmic_mut	0.708231	3-phosphoinositide dependent protein kinase-1	Cytosol,Plasma membrane	Kinase binding,Protein kinase activity,Protein serine/threonine kinase activity,Protein kinase activator activity,cAMP-dependent protein kinase regulator activity,3-phosphoinositide-dependent protein kinase activity,Protein threonine/tyrosine kinase activity	3-phosphoinositide-dependent protein kinase-1, has a pleckstrin homology domain, phosphorylates AKT1, p70s6k, PRKCD, PRKCZ, p21 activated kinase (PAK1), and mediates insulin-induced actin reorganization, activity is inhibited by celecoxib
50649	ARHGEF4	cosmic_mut	0.703343	Rho guanine nucleotide exchange factor (GEF) 4	Ruffle,Cytoplasm	Protein binding,Rho guanyl-nucleotide exchange factor activity	Rho guanine nucleotide exchange factor 4, a brain-specific RAC guanine nucleotide exchange factor that plays a role in cytoskeletal reorganization, interacts with and may be stimulated by adenomatous polyposis coli protein (human APC)
6670	SP3	cosmic_mut	0.701512	Sp3 transcription factor	Nucleus	RNA polymerase II transcription factor activity,Protein binding,Transcription corepressor activity,DNA binding,Transcription coactivator activity,Transcription factor activity,Transcriptional repressor activity,Transcriptional activator activity	SP3 transcription factor, ubiquitously expressed member of the Sp transcription factor family, transcription co-activator and corepressor, alternative forms inhibit Sp1/Sp3- mediated transcription, HDAC1/HDAC2 recruitment may modulate gene expression
1147	CHUK	cosmic_mut	0.698479	conserved helix-loop-helix ubiquitous kinase	Cytoplasm	Protein binding,NF-kappaB-inducing kinase activity,Protein kinase activity,Protein serine/threonine kinase activity,IkappaB kinase activity,Signal transducer activity	Conserved helix-loop-helix ubiquitous kinase, I-kappaB kinase complex catalytic subunit, activates the NF-kappaB transcription factor, involved in keratinocyte differentiation and immune responses; inhibition may be therapeutic for prostate cancer
2050	EPHB4	cosmic_mut	0.694073	EPH receptor B4	Integral to plasma membrane	Transmembrane-ephrin receptor activity,Transmembrane receptor protein tyrosine kinase activity	Ephrin type B receptor 4, a receptor tyrosine kinase, enhances megakaryocytic and erythrocytic differentiation, regulates cell migration, proliferation and apoptosis, involved in placentation, plays roles in colon cancer, prostate cancer and mesothelioma
4067	LYN	cosmic_mut	0.692238	v-yes-1 Yamaguchi sarcoma viral related oncogene homolog	Membrane fraction,Extrinsic to plasma membrane,Plasma membrane	Protein binding,Receptor signaling protein tyrosine kinase activity,Protein kinase activity,Protein kinase binding,Protein kinase regulator activity,Protein-tyrosine kinase activity	Lyn protein tyrosine kinase, non-receptor tyrosine kinase, plays a role in cytokine- and IgE-mediated signaling, cell adhesion, apoptosis, platelet activation and inflammatory responses; decreased activity inhibits neoplastic cell transformation
8412	BCAR3	cosmic_mut	0.685011	breast cancer anti-estrogen resistance 3	--	Rac GTPase activator activity,Guanyl-nucleotide exchange factor activity	Breast cancer anti-estrogen resistance 3, a Rac GTPase activator that regulates cell shape, protein autophosphorylation, Cdc42 GTPase and protein kinases, stimulates antiestrogen resistance in breast cancer cell lines
50618	ITSN2	cosmic_mut	0.677632	intersectin 2	Clathrin coat of endocytic vesicle	Guanyl-nucleotide exchange factor activity,SH3/SH2 adaptor activity	Intersectin 2, protein containing two EH domains, five Src homology 3 (SH3) domains, as well as C-terminal Dbl homology (DH), pleckstrin homology (PH) and C2 calcium binding domains, predicted to have roles in endocytosis and guanine nucleotide exchange
2034	EPAS1	cosmic_mut	0.671663	endothelial PAS domain protein 1	Nucleus	Transcription coactivator activity,RNA polymerase II transcription factor activity, enhancer binding,Transcriptional activator activity,Protein heterodimerization activity	Endothelial PAS domain protein 1, a bHLH transcription factor that forms a heterodimer with aryl hydrocarbon receptor nuclear translocator (ARNT) to activate hypoxia-inducible promoters, increased expression is associated with many types of cancer
2042	EPHA3	cosmic_mut	0.668469	EPH receptor A3	Integral to plasma membrane	Transmembrane receptor protein tyrosine kinase activity,GPI-linked ephrin receptor activity	Ephrin type A receptor 3, member of the Eph family of receptor tyrosine kinases, increased expression is associated with several cancers, may be a tumor-specific antigen
8202	NCOA3	cosmic_mut	0.663785	nuclear receptor coactivator 3	Nucleus,Transcription factor complex,Cytoplasm	Protein binding,H3/H4 histone acetyltransferase activity,Transcription coactivator activity,GTPase activity,Ligand-regulated transcription factor activity,Ligand-dependent nuclear receptor transcription coactivator activity,Histone acetyltransferase activity,Transcriptional activator activity	Nuclear receptor coactivator 3, a transcriptional coactivator, binds and activates nuclear receptors upon ligand binding, triggers PAK (PAK1 and PAK2) and JNK (MAPK8) cascades, mediates transactivation of TP53, amplified in breast and ovarian carcinoma
10111	RAD50	cosmic_mut	0.659419	RAD50 homolog (S. cerevisiae)	Nucleus,Replication fork,Chromosome, telomeric region,Mre11 complex,Cytoplasm	DNA end binding,Zinc ion binding,Catalytic activity,Protein homodimerization activity,ATP binding,Nucleic acid binding,ATPase activity	RAD50 homolog, a component of Mre11 complex that acts in DNA repair, expression is decreased in Alzheimer disease; gene mutations correlate with stomach and colorectal cancers, mRNA levels are upregulated in osteosarcoma, cervical and colonic neoplasms
5894	RAF1	cosmic_mut	0.650783	v-raf-1 murine leukemia viral oncogene homolog 1	Soluble fraction,Mitochondrial outer membrane,Membrane fraction,Cytosol,Plasma membrane	CXCR2 chemokine receptor binding,Mitogen-activated protein kinase binding,Protein kinase activity,Protein serine/threonine kinase activity,MAP kinase kinase kinase activity	V-raf-1 murine leukemia viral oncogene homolog 1, protein kinase targeted by Bcl-2 to mitochondrial membranes and involved in regulating apoptosis; altered expression is associated with breast, colon, and lung cancer
2241	FER	cosmic_mut	0.650271	fer (fps/fes related) tyrosine kinase (phosphoprotein NCP94)	Nucleus,Cytoplasm	Non-membrane spanning protein tyrosine kinase activity,Protein-tyrosine kinase activity	Fer (fps/fes related) tyrosine kinase, involved in regulation of cell growth, cell-cell adhesion, plays a role in EGFR signaling pathway and may be involved in control of cell cycle, expression is associated with prostatic proliferative diseases
5058	PAK1	cosmic_mut	0.64786	p21/Cdc42/Rac1-activated kinase 1 (STE20 homolog, yeast)	Actin cytoskeleton,Focal adhesion,Plasma membrane,Cytoplasm	Protein binding,Small GTPase regulator activity,Protein kinase activity,Protein serine/threonine kinase activity	p21 activated kinase 1, a serine-threonine kinase activated by GTPases CDC42 and RAC1, serves in MAP kinase cascade regulation, cytoskeletal organization, cell migration and apoptosis, increased activity may correlate with breast cancer invasiveness
695	BTK	cosmic_mut	0.643746	Bruton agammaglobulinemia tyrosine kinase	Nucleus,Plasma membrane,Cytoplasm	Protein binding,Protein kinase activity,Protein kinase binding,Protein-tyrosine kinase activity,Phosphatidylinositol-3,4,5-triphosphate binding	Bruton agammaglobulinemia tyrosine kinase, functions in pre-B cell receptor signaling and B cell development; gene mutation is associated with X-linked agammaglobulinemia (XLA), mouse Btk gene mutation is associated with X-linked immunodeficiency (Xid)
3055	HCK	cosmic_mut	0.642828	hemopoietic cell kinase	Caveola,Lysosome,Secretory granule,Extrinsic to plasma membrane,Plasma membrane,Golgi apparatus,Cytoplasm	Protein binding,Protein-tyrosine kinase activity	Hematopoietic cell kinase, a Src family tyrosine kinase involved in signaling, phagocytosis and cell shape changes in myeloid cell types, and in HIV-1 replication and spreading; mouse Hck mediates the development of encephalomyocarditis-induced diabetes
9656	MDC1	cosmic_mut	0.641337	mediator of DNA damage checkpoint 1	Nucleus,Nuclear lumen	Protein binding,DNA binding,Chromatin binding,Transcription factor activity	Mediator of DNA damage checkpoint protein 1, undergoes (ATM)-dependent phosphorylation in response to ionizing radiation, which enables binding to CHEK2 and localization to sites of DNA damage, stabilizes TP53 following DNA damage, and regulates BRCA1
4921	DDR2	cosmic_mut	0.640111	discoidin domain receptor family, member 2	Integral to plasma membrane	Transmembrane receptor protein tyrosine kinase activity,Collagen binding	Discoidin domain receptor 2, receptor protein tyrosine kinase that is activated by collagen, contains discoidin motifs in the extracellular domain, upregulates matrix metalloproteinase 1, may be involved in cell adhesion
4881	NPR1	cosmic_mut	0.639572	natriuretic peptide receptor A/guanylate cyclase A (atrionatriuretic peptide receptor A)	Plasma membrane	Guanylate cyclase activity,Protein kinase activity,Receptor activity,Natriuretic peptide receptor activity	Natriuretic peptide receptor A, a membrane-bound guanylate cyclase, may regulate blood pressure and fluid secretion, marker for hypertension and hepatocellular carcinoma; mutation in mouse Npr1 gene causes hypertension and cardiac hypertrophy
2044	EPHA5	cosmic_mut	0.638749	EPH receptor A5	Integral to plasma membrane	Transmembrane receptor protein tyrosine kinase activity,Ephrin receptor activity	Eph receptor A5, an ephrin receptor tyrosine kinase that binds ephrin-A1 and plays a role in cell surface receptor linked signal transduction; abnormal expression correlates with glioma
3551	IKBKB	cosmic_mut	0.637686	inhibitor of kappa light polypeptide gene enhancer in B-cells, kinase beta	Cytosol,Cytoplasm	Protein binding,NF-kappaB-inducing kinase activity,Protein kinase activity,Protein serine/threonine kinase activity,IkappaB kinase activity	Kinase beta of the Inhibitor of kappa light polypeptide gene enhancer in B-cells, subunit of the IkappaB kinase (IKK) complex, phosphorylation of IkappaB targets it for degradation and activates NF-kappaB, involved in immune response to pathogens
6872	TAF1	cosmic_mut	0.636658	TAF1 RNA polymerase II, TATA box binding protein (TBP)-associated factor, 250kDa	Transcription factor TFIID complex,Histone acetyltransferase complex	RNA polymerase II transcription factor activity,Protein binding,Transcription corepressor activity,Transcription coactivator activity,Protein kinase activity,Histone binding,General RNA polymerase II transcription factor activity,Specific RNA polymerase II transcription factor activity,Histone acetyltransferase activity,TATA-binding protein binding	TAF1 RNA polymerase II TATA box binding protein (TBP)-associated factor 250kDa, component of the TFIID complex, has protein kinase and histone acetyltransferase activities, acts in cell cycle control and RELA-mediated activation of the HIV-1 Tat promoter
9156	EXO1	cosmic_mut	0.633693	exonuclease 1	Nucleus	Single-stranded DNA specific 5'-3' exodeoxyribonuclease activity,Double-stranded DNA specific exodeoxyribonuclease activity,Exonuclease activity,Protein binding,Ribonuclease H activity,DNA binding,5'-3' exonuclease activity,Flap endonuclease activity	Exonuclease 1, a 5'-3' DNA exonuclease and flap endonuclease with RNase H activity, functions in DNA recombination and repair; mutations in the corresponding gene may correlate with hereditary nonpolyposis colorectal neoplasms
6788	STK3	cosmic_mut	0.633413	serine/threonine kinase 3 (STE20 homolog, yeast)	--	Protein kinase activity,Protein serine/threonine kinase activity	Serine threonine kinase 3 (STE20 homolog), a protein kinase activated by cell stress, plays a role in apoptosis both upstream and downstream of caspase activation
7046	TGFBR1	cosmic_mut	0.628002	transforming growth factor, beta receptor I (activin A receptor type II-like kinase, 53kDa)	Soluble fraction,Integral to plasma membrane,Membrane fraction,Plasma membrane	Transmembrane receptor protein serine/threonine kinase activity,Receptor signaling protein serine/threonine kinase activity,Transmembrane receptor activity,Transforming growth factor beta receptor activity, type I,Enzyme binding	Transforming growth factor beta receptor I, activin-TGFbeta superfamily serine-threonine kinase, involved in signal transduction and cell growth, marker for breast, bladder, endometrial, prostatic, ovarian, and pancreatic cancer
51564	HDAC7A	cosmic_mut	0.618776	histone deacetylase 7A	Mitochondrial inner membrane,Nucleus,Nuclear envelope lumen,Nuclear body,Nucleoplasm,Cytoplasm	Protein binding,Transcription corepressor activity,Histone deacetylase activity,Transcription coactivator activity,Protein domain specific binding	Histone deacetylase 7, a class II HDAC that catalyzes histone deacetylation and binds several proteins involved with histone deacetylation (human HDAC3), transcription activation (human MEF2A), and transcription repression (human NCOR1), acts in apoptosis
156	ADRBK1	cosmic_mut	0.613671	adrenergic, beta, receptor kinase 1	Soluble fraction,Membrane fraction,Cytosol,Extrinsic to plasma membrane,Cytoplasm	Protein binding,Protein kinase activity,Protein serine/threonine kinase activity,Protein kinase inhibitor activity,Leukotriene receptor binding,G-protein coupled receptor kinase activity	Beta-adrenergic receptor kinase 1, kinase that mediates desensitization of G protein-coupled receptors, phosphorylated by PKC, may modulate cardiovascular function; mouse Adrbk1 may be associated with cardiomyopathy and myocardial infarction
23012	STK38L	cosmic_mut	0.610528	serine/threonine kinase 38 like	--	--	Protein with strong similarity to serine/threonine kinase 38 (human STK38), which serves to modulate cell division and cell morphology, member of the protein kinase C-terminal domain containing family, contains a protein kinase domain
7297	TYK2	cosmic_mut	0.608973	tyrosine kinase 2	Nucleus,Membrane fraction,Extrinsic to plasma membrane,Cytoplasm	Janus kinase activity,Protein binding,Protein kinase activity,SH3/SH2 adaptor activity,Catalytic activity,Non-membrane spanning protein tyrosine kinase activity,Protein-tyrosine kinase activity,Hematopoietin/interferon-class (D200-domain) cytokine receptor signal transducer activity	Tyrosine kinase 2, a non-receptor protein tyrosine kinase that activates signaling pathways for interferon alpha-beta and platelet activating factor, involved in the immune and inflammatory responses; inhibition may be therapeutic for Burkitt lymphoma
29110	TBK1	cosmic_mut	0.608576	TANK-binding kinase 1	IkappaB kinase complex,Cytoplasm	Protein kinase activity,Protein serine/threonine kinase activity,IkappaB kinase activity,Hsp90 protein binding	TANK-binding kinase 1, an IkappaB kinase that binds TANK and heat shock protein 90 (HSP90AA1), activates NfkB transcription factor, regulates endothelial cell proliferation and angiogenesis, may promote vasculogenesis
3172	HNF4A	cosmic_mut	0.60854	hepatocyte nuclear factor 4, alpha	Nucleus	RNA polymerase II transcription factor activity,DNA binding,Transcription coactivator activity,Transcription factor activity,Ligand-dependent nuclear receptor activity,Transcriptional activator activity	Hepatocyte nuclear factor 4 alpha, a transcription factor that regulates liver specific gene expression, functions in glucose metabolism, hepatocyte differentiation and blood coagulation; deficiency or gene mutation causes type 2 diabetes
5578	PRKCA	cosmic_mut	0.604044	protein kinase C, alpha	Soluble fraction,Membrane,Insoluble fraction,Membrane fraction,Cytosol,Extrinsic to plasma membrane,Plasma membrane,Microvillus,Cytoplasm	Phospholipase binding,Diacylglycerol-activated phospholipid-dependent protein kinase C activity,Retinoid binding,Protein kinase activity,Phospholipase activator activity,Beta-1 adrenergic receptor binding,Protein serine/threonine kinase activity,Integrin binding,Calcium-dependent protein kinase C activity,Protein kinase C activity	Protein kinase C alpha isoform, important for cellular signaling, regulates cell proliferation and migration, and plays a role in RHO protein signal transduction; upregulated in liver of patients with non insulin dependent diabetes mellitus (NIDDM)
4361	MRE11A	cosmic_mut	0.597761	MRE11 meiotic recombination 11 homolog A (S. cerevisiae)	Nucleus,Nucleoplasm,Chromosome, telomeric region,PML body	Protein binding,DNA binding,Single-stranded DNA specific endodeoxyribonuclease activity,Exodeoxyribonuclease activity,3'-5' exonuclease activity,Endodeoxyribonuclease activity,Double-stranded DNA binding,Single-stranded DNA binding	Meiotic recombination 11 homolog A, endo- and exonuclease, acts in DNA double-strand break repair, plays a role in gastric and colorectal cancer development; gene mutation causes an ataxia-telangiectasia-like disorder, breast cancer and malignant lymphoma
2011	MARK2	cosmic_mut	0.590601	MAP/microtubule affinity-regulating kinase 2	Microtubule cytoskeleton	Protein serine/threonine kinase activity,Protein homodimerization activity	MAP/microtubule affinity-regulating kinase 2, a serine/threonine kinase, forms homodimers, acts in microtubule stability, cell polarity and inflammatory response, splicing alterations seen in chronic allograft nephropathy, may be associated with cancer
3645	INSRR	cosmic_mut	0.585206	insulin receptor-related receptor	Integral to plasma membrane	Transmembrane receptor protein tyrosine kinase activity,Protein-tyrosine kinase activity,Signal transducer activity	Insulin receptor related receptor, member of the insulin receptor family and a transmembrane receptor protein tyrosine kinase that is involved in cell-cell signaling; mutation may correlate with colorectal cancer
4438	MSH4	cosmic_mut	0.584099	mutS homolog 4 (E. coli)	Nucleus,Cytoplasm	Protein binding,DNA polymerase processivity factor activity,DNA binding,Four-way junction DNA binding,ADP binding,ATP binding,ATPase activity,Protein heterodimerization activity	MutS homolog 4, a DNA polymerase processivity factor, binds holliday junction molecule, heterodimerizes with MSH5, involved in sliding clamp formation during meiotic recombination, may act in meiotic joint molecule formation and double strand break repair
9475	ROCK2	cosmic_mut	0.583747	Rho-associated, coiled-coil containing protein kinase 2	Actin cytoskeleton,Actin filament,Cytoplasm	Rho GTPase binding,Protein kinase activity,Protein serine/threonine kinase activity,Structural molecule activity	Rho-associated coiled-coil containing protein kinase 2, functions in actin stress fiber formation, overexpression is associated with testicular cancer; gene polymorphism is associated with blood pressure increase and systemic vascular resistance
9734	HDAC9	cosmic_mut	0.580229	histone deacetylase 9	Nucleus,Cytoplasm	Protein binding,Histone deacetylase binding,Histone deacetylase activity,Deacetylase activity,Transcription factor binding,Transcriptional repressor activity	Histone deacetylase 9, a histone deacetylase that represses MEF2C-induced transcription; gene disruption may be involved in Peters anomaly (PA)
10645	CAMKK2	cosmic_mut	0.54998	calcium/calmodulin-dependent protein kinase kinase 2, beta	Soluble fraction,Membrane fraction	Calcium- and calmodulin-dependent protein kinase activity,Calmodulin binding	Calcium/calmodulin-dependent protein kinase kinase 2 beta, a protein kinase that selectively phosphorylates and activates Ca2+-calmodulin (CaM)-dependent protein kinases I and IV in a Ca2+-CaM-dependent manner, acts in calcium mediated cellular responses
4215	MAP3K3	cosmic_mut	0.546844	mitogen-activated protein kinase kinase kinase 3	--	MAP kinase kinase kinase activity	Mitogen activated protein kinase kinase kinase 3, activates the SAPK and ERK pathways and regulates the cell cycle through cyclin D1 (CCND1) expression, selectively upregulated in hepatocellular carcinoma
8454	CUL1	cosmic_mut	0.546075	cullin 1	Nucleus,Ubiquitin ligase complex,Cytoplasm	Protein carrier activity,Ubiquitin-protein ligase activity	Cullin 1, component of the SCF ubiquitin protein ligase complex that targets proteins such as I kappa B alpha (NFKBIA), cyclins and cyclin-dependent-kinase inhibitors for ubiquitin-dependent proteolysis, may play a role in rheumatoid arthritis
3000	GUCY2D	cosmic_mut	0.54583	guanylate cyclase 2D, membrane (retina-specific)	Nuclear outer membrane,Membrane,Integral to plasma membrane	Protein binding,Guanylate cyclase activity,Protein kinase activity	Guanylate cyclase 2D membrane (retina-specific), involved in visual perception via receptor guanylyl cyclase signaling pathway; gene mutations are associated with Leber congenital amaurosis, juvenile retinitis pigmentosa, and cone-rod dystrophy 5
8737	RIPK1	cosmic_mut	0.543355	receptor (TNFRSF)-interacting serine-threonine kinase 1	--	Protein binding,Kinase binding,Protein kinase activity,Protein serine/threonine kinase activity	Receptor interacting serine threonine kinase 1, a serine-threonine kinase that contains a C-terminal death domain, interacts with Fas (TNFRSF6) and tumor necrosis factor receptor 1 (TNFRSF1A), induces apoptosis and activates NF-kappaB
90	ACVR1	cosmic_mut	0.540613	activin A receptor, type I	Integral to plasma membrane	Activin receptor activity, type I,Transmembrane receptor protein serine/threonine kinase activity	Activin A receptor type 1, a transmembrane receptor serine-threonine kinase that may be involved in TGFbeta receptor signaling and in endometrial decidualization; upregulated in pituitary adenoma and pancreatic cancer
9611	NCOR1	cosmic_mut	0.540335	nuclear receptor co-repressor 1	Nucleus,Nuclear heterochromatin,Nuclear matrix,Histone deacetylase complex,Transcription factor complex	Protein binding,Transcription corepressor activity,Transcription factor binding,Ligand-regulated transcription factor activity	Nuclear receptor corepressor 1, mediates ligand-independent inhibition of gene transcription by thyroid hormone and retinoic acid nuclear receptors; increased expression of NCOR1-ER fusion protein may be therapeutic for breast cancer
93986	FOXP2	cosmic_mut	0.54	forkhead box P2	--	Transcription factor activity	Forkhead box P2, a putative transcription factor, influences speech and language acquisition; mutations in the gene are associated with speech and language problems
1432	MAPK14	cosmic_mut	0.535051	mitogen-activated protein kinase 14	--	Protein kinase activity,MAP kinase activity,Signal transducer activity	Mitogen activated protein kinase 14, serine-threonine protein kinase, acts in signaling in response to cytokines and physiological stimuli, triggers apoptosis in response to stress; inhibition may be therapeutic for breast cancer
10000	AKT3	cosmic_mut	0.534881	v-akt murine thymoma viral oncogene homolog 3 (protein kinase B, gamma)	Plasma membrane	Protein kinase activity,Protein serine/threonine kinase activity	Protein kinase B gamma, a serine/threonine protein kinase that is activated by growth factors and 3-phosphoinositide; insulin-induced activity is upregulated in estrogen receptor negative breast cancer and androgen insensitive prostrate carcinoma
1871	E2F3	cosmic_mut	0.5331	E2F transcription factor 3	Nucleus	Protein binding,Transcription factor activity,Transcription factor binding,Phosphoprotein binding,Transcriptional repressor activity,Transcriptional activator activity	E2F transcription factor 3, forms a heterodimeric complex with TFDP1 or TFDP2 that regulates genes involved in cell cycle progression, proliferation, apoptosis, and development; mRNA upregulation and gene amplification is associated with several cancers
6601	SMARCC2	cosmic_mut	0.527291	SWI/SNF related, matrix associated, actin dependent regulator of chromatin, subfamily c, member 2	Nucleus,Chromatin remodeling complex,Nucleoplasm,Chromatin silencing complex,SWI/SNF complex,Sin3 complex	RNA polymerase II transcription factor activity,Protein binding,Transcription coactivator activity	Member 2 of subfamily c of SWI/SNF related matrix associated actin dependent regulators of chromatin, part of a complex involved in fetal to adult globin gene switching and part of a corepressor complex
658	BMPR1B	cosmic_mut	0.52277	bone morphogenetic protein receptor, type IB	Integral to plasma membrane	Transmembrane receptor protein serine/threonine kinase activity,Transforming growth factor beta receptor activity, type I	Bone morphogenetic protein receptor type 1B, receptor for BMP4 and GDF5, downregulation is associated with increasing prostate cancer tumor grade, functions in primary pulmonary hypertension; gene mutation causes brachydactyly type A2
3066	HDAC2	cosmic_mut	0.516803	histone deacetylase 2	Nucleus,NuRD complex,Chromatin remodeling complex,Transcriptional repressor complex,Chromatin silencing complex,Histone deacetylase complex,SWI/SNF complex,Sin3 complex	RNA polymerase II transcription factor activity,Protein binding,Histone deacetylase activity,General transcriptional repressor activity,Transcription factor activity	Histone deacetylase 2, mediates transcriptional repression of several transcriptional repressors by deacetylating histones, modulates repressor activity by YY1 deacetylation, acts in the inflammatory response; possible therapeutic target for colon cancer
4919	ROR1	cosmic_mut	0.516699	receptor tyrosine kinase-like orphan receptor 1	Integral to plasma membrane,Plasma membrane,Cytoplasm	Transmembrane receptor protein tyrosine kinase activity	Receptor tyrosine kinase-like orphan receptor 1 (neurotrophic tyrosine kinase receptor related 1), a receptor that may be involved in transmembrane receptor protein tyrosine kinase signaling pathways
5599	MAPK8	cosmic_mut	0.5	mitogen-activated protein kinase 8	Nucleus,Mitochondrion,Cytosol,Focal adhesion,Cytoplasm	Protein binding,Protein kinase activity,Caspase activator activity,Protein serine/threonine kinase activity,JUN kinase activity,Catalytic activity	Mitogen activated protein kinase 8, a serine-threonine kinase that regulates c-Jun (JUN), acts in receptor signaling, cell growth and differentiation, apoptosis, and in the response to various stressors, may be a therapeutic target for various cancers
7409	VAV1	cosmic_mut	0.5	vav 1 oncogene	Nucleus,Insoluble fraction,Actin filament,Lipid raft,Plasma membrane	Protein binding,Guanyl-nucleotide exchange factor activity,Transcription factor activity,Signal transducer activity	Vav 1 oncogene, a guanyl-nucleotide exchange factor that plays a role in erythropoietin signaling and cytokine biosynthesis in T-cells; upregulation of mutant protein may promote metastasis of lung cancer
1958	EGR1	cosmic_other	0.981642	early growth response 1	Nucleus	Transcription corepressor activity,DNA binding,Transcription coactivator activity,Transcription factor activity	Early growth response 1, an early response protein that is a zinc finger transcription factor, expression is induced by a wide variety of stimuli, may play a role in response to ionizing radiation and lipoprotein metabolism in myocardial infarction
10657	KHDRBS1	cosmic_other	0.976295	KH domain containing, RNA binding, signal transduction associated 1	Nucleus,Cytoplasm	Protein binding,DNA binding,Poly(U) binding,mRNA binding,Single-stranded DNA binding,Enzyme binding	KH domain containing RNA binding signal transduction associated 1, binds SH2 and SH3 proteins, has roles in cell cycle progression and cell proliferation, binds RNA, may function in mRNA splicing, involved in pathogenic virus replication
5971	RELB	cosmic_other	0.950503	v-rel reticuloendotheliosis viral oncogene homolog B, nuclear factor of kappa light polypeptide gene enhancer in B-cells 3 (avian)	Nucleus,Cytoplasm	Transcription factor activity,NF-kappaB binding,Transcriptional activator activity	Reticuloendotheliosis viral (v-rel) oncogene related B, heterodimerizes with an NF-kappa B subunit and regulates NF-kappa B transcriptional activity, regulates dendritic cell development and immune response, radioprotective in prostate cancer cells
3169	FOXA1	cosmic_other	0.941327	forkhead box A1	Nucleus	DNA binding,Transcription factor activity,Transcriptional activator activity	Hepatocyte nuclear factor 3-alpha, Forkhead family transcription factor, may regulate endodermal differentiation, overexpressed in esophageal and lung adenocarcinomas; corresponding gene is amplified in esophageal and lung tumors
7161	TP73	cosmic_other	0.940487	tumor protein p73	Nucleus,Nuclear body	Protein binding,DNA binding,Protein kinase binding,Transcription factor activity,Transcriptional repressor activity,Transcriptional activator activity	Tumor protein p73, a transcriptional activator and inhibitor, involved in cell cycle regulation, promotes DNA damage-induced apoptosis, delta N-p73 alternative form inhibits p53 (TP53) and full-length p73; may be therapeutic for pancreatic adenocarcinoma
6776	STAT5A	cosmic_other	0.939316	signal transducer and activator of transcription 5A	Nucleus,Cytoplasm	DNA binding,Transcription factor activity	Signal transducer and activator of transcription 5a, member of the STAT family of transcription factors that mediate JAK kinase transduction of signals from cytokines, growth factors, and hormones, activated by interleukin 2 (IL2) and interleukin 5 (IL5)
6777	STAT5B	cosmic_other	0.939177	signal transducer and activator of transcription 5B	Nucleus,Cytoplasm	Protein binding,DNA binding,Transcription factor activity	Signal transducer and activator of transcription 5B, member of the STAT family of transcription factors that mediate JAK kinase signal transduction; corresponding gene is translocated in acute promyelocytic leukemia
6117	RPA1	cosmic_other	0.931977	replication protein A1, 70kDa	DNA replication factor A complex	Zinc ion binding,Protein binding,Damaged DNA binding,Specific transcriptional repressor activity,DNA binding,Catalytic activity,Nucleic acid binding,Single-stranded DNA binding	Replication protein A1 (70 kDa), a DNA replication factor A subunit, acts in DNA replication, recombination and repair, inactivated by anti-cancer drug adozelesin; mutation may be associated with several types of cancer
2113	ETS1	cosmic_other	0.916152	v-ets erythroblastosis virus E26 oncogene homolog 1 (avian)	Extracellular space,Nucleus,Transcription factor complex,Cytoplasm	RNA polymerase II transcription factor activity,Transcription factor binding,DNA bending activity,Double-stranded DNA binding,Transcriptional activator activity	V-ets avian erythroblastosis virus E26 oncogene homolog 1, transcriptional activator of genes involved in angiogenesis, immune response, apoptosis, cell proliferation, adhesion, migration; associated with cancer and rheumatoid arthritis
122953	Bwfq2	cosmic_other	0.904677	--	Nucleus	Transcription factor activity, %843,Steroid hormone receptor binding	Jun dimerization protein 2, binds to and regulates progesterone receptor (PGR) activity, negatively regulates tumor cell line proliferation, downregulated in several tumors (stomach, prostate adenocarcinoma, breast, ovary, and colon)
5887	RAD23B	cosmic_other	0.894491	RAD23 homolog B (S. cerevisiae)	Nucleotide-excision repair complex,Nucleus,Proteasome complex (sensu Eukaryota),Cytoplasm	Protein binding,Damaged DNA binding,Catalytic activity,Nucleic acid binding,Single-stranded DNA binding	RAD23 homolog B, binds damaged DNA and XPC to form a DNA damage recognition protein, functions in global genome nucleotide excision repair, may play a role in spermatogenesis, may be associated with Machado Joseph disease or xeroderma pigmentosum
6778	STAT6	cosmic_other	0.893269	signal transducer and activator of transcription 6, interleukin-4 induced	Nucleus,Cytoplasm	DNA binding,Transcription factor activity,Transcriptional activator activity	Signal transducer and activator of transcription 6, member of the STAT family of transcription factors that mediate JAK signaling, required for B-cell class switch recombination and T-cell differentiation to the Th2 subtype, upregulated in severe asthma
6605	SMARCE1	cosmic_other	0.880304	SWI/SNF related, matrix associated, actin dependent regulator of chromatin, subfamily e, member 1	Chromatin remodeling complex,Chromatin silencing complex,SWI/SNF complex,Sin3 complex,Nuclear chromosome	RNA polymerase II transcription factor activity,Protein binding,DNA binding,Transcription coactivator activity,Chromatin binding,Glucocorticoid receptor binding,DNA secondary structure binding,ATPase binding,Protein C-terminus binding	Protein of unknown function, has strong similarity to uncharacterized mouse 6330509G02Rik,SWI-SNF-related matrix-associated actin-dependent regulator of chromatin e member 1, a transcription coactivator that is involved in estrogen-dependent cell proliferation, mediates fetal to adult globin gene switch; gene mutation causes multiple cancers
6789	STK4	cosmic_other	0.873056	serine/threonine kinase 4	Nucleus,Cytoplasm	Protein serine/threonine kinase activity	Serine-threonine kinase 4, a protein kinase that induces apoptosis, involved in activation of caspases; acts as an inhibitor of hypertrophy in cardiac myocytes
467	ATF3	cosmic_other	0.841052	activating transcription factor 3	Nucleus	Transcription corepressor activity,RNA polymerase II transcription factor activity, enhancer binding,Transcription factor activity,Transcriptional activator activity	Activating transcription factor 3, binds cAMP and AP-1 responsive elements, able to activate or repress transcription, and may respond to radiation and oxidative stress, may play a role in esophageal, colon and ovarian cancer and hyperhomocysteinemia
1874	E2F4	cosmic_other	0.840278	E2F transcription factor 4, p107/p130-binding	Nucleus,Histone acetyltransferase complex,Cytoplasm	Histone acetyltransferase binding,Protein binding,Transcription factor activity,Transcriptional repressor activity,Double-stranded DNA binding,Transcriptional activator activity	E2F transcription factor 4, transcription factor involved in cell cycle regulation, interacts with nuclear pocket proteins RBL1, RBL2, and RB1, as well as HIV-1 Tat protein; mutations are associated with gastrointestinal tumors and colorectal cancer
5075	PAX1	cosmic_other	0.835118	paired box gene 1	Nucleus	Transcriptional activator activity	Paired box gene 1, a putative transcriptional activator that is involved in skeletal development and likely other embryonic development; corresponding gene mutations may be associated with neural tube defects and Klippel-Feil syndrome (KFS) pathogenesis
1111	CHEK1	cosmic_other	0.8275	CHK1 checkpoint homolog (S. pombe)	Condensed nuclear chromosome	Protein binding,Protein kinase activity,Protein serine/threonine kinase activity	Checkpoint homolog 1 (S. pombe), protein kinase, required for mitotic G2 checkpoint in response to radition-induced DNA damage, inhibits mitotic entry after DNA damage via mechanism involving CDC25, alternative form is associated with lung cancer
7520	XRCC5	cosmic_other	0.818706	X-ray repair complementing defective repair in Chinese hamster cells 5 (double-strand-break rejoining; Ku autoantigen, 80kDa)	Nucleus,Membrane fraction,Chromosome, telomeric region,Lipid raft,Plasma membrane,DNA-dependent protein kinase complex,Nucleosome,Cytoplasm	Damaged DNA binding,ATPase activity,Enzyme binding,RNA polymerase II transcription factor activity,Protein binding,Specific transcriptional repressor activity,DNA binding,Binding,RNA polymerase II transcription factor activity, enhancer binding,ATP-dependent DNA helicase activity,Enzyme activator activity,Protein kinase regulator activity,JUN kinase binding,Double-stranded DNA binding	X-ray repair complementing defective repair in Chinese hamster cells 5, binds ds-DNA free ends, binds Ku70 (G22P1) to regulate DNA-PK, involved in DNA repair and V(D)J recombination; inhibition may be therapeutic for breast cancer and myeloid leukemia
580	BARD1	cosmic_other	0.811706	BRCA1 associated RING domain 1	Nucleus,Ubiquitin ligase complex	Protein binding,Ubiquitin-protein ligase activity,Small conjugating protein ligase activity,Protein heterodimerization activity	BRCA1 associated RING domain 1, forms an E3 ligase complex with BRCA1, binds CSTF-50 to link mRNA polyadenylation to DNA repair and tumor suppression, functions in induction of apoptosis; mutation of corresponding gene is associated with some tumors
1022	CDK7	cosmic_other	0.811434	cyclin-dependent kinase 7 (MO15 homolog, Xenopus laevis, cdk-activating kinase)	Nucleus,Transcription factor TFIIH complex	Protein kinase C binding,Protein kinase activity,Cyclin-dependent protein kinase activity,Transcription factor binding	Cyclin-dependent protein kinase 7, trimerizes with CCNH and MNAT1 to form CDK-activating kinase (CAK), phosphorylates CDC2 and the C terminus of RNA polymerase II; inhibition may be therapeutic for colon cancer; may be upregulated in breast cancer
5294	PIK3CG	cosmic_other	0.801003	phosphoinositide-3-kinase, catalytic, gamma polypeptide	Nucleus,Cytosol,Plasma membrane	GTPase activator activity,Protein binding,Protein kinase activity,Phosphatidylinositol 3-kinase activity	Phosphoinositide-3-kinase catalytic gamma, a lipid kinase activated by G beta-gamma subunits and H-Ras (HRAS), mediates lysophosphatidylcholine signaling and actin cytoskeletal rearrangement; expression is lost in colorectal adenocarcinoma
1347	COX7A2	cosmic_other	0.769992	cytochrome c oxidase subunit VIIa polypeptide 2 (liver)	--	Electron carrier activity,Cytochrome-c oxidase activity	Cytochrome c oxidase subunit VIIa polypeptide 2 (liver isoform), a putative subunit of cytochrome c oxidase, which couples reduction of oxygen with proton translocation during oxidative phosphorylation
3978	LIG1	cosmic_other	0.760977	ligase I, DNA, ATP-dependent	Nucleus	DNA ligase activity,Protein binding,Damaged DNA binding,DNA binding	Ligase I DNA ATP-dependent, joins single strand breaks in DNA and functions in DNA replication and repair; gene mutations are associated with Bloom syndrome-like phenotype with immunodeficiency, growth retardation and predisposition to cancer
7182	NR2C2	cosmic_other	0.746606	nuclear receptor subfamily 2, group C, member 2	Nucleus	Protein binding,Transcription coactivator activity,Transcription factor activity,Ligand-dependent nuclear receptor activity,Steroid hormone receptor activity,Receptor activity,Transcriptional repressor activity,Transcriptional activator activity	Nuclear receptor subfamily 2 group C member 2, transcription factor, modulates retinoic acid-induced gene expression, may play a role in neurogenesis; corresponding gene maps to a chromosomal region deleted in some forms of cancer
10014	HDAC5	cosmic_other	0.737736	histone deacetylase 5	Nucleus,Chromatin remodeling complex,Histone deacetylase complex,Cytoplasm	Transcription corepressor activity,Calmodulin binding,Histone deacetylase activity	Histone deacetylase 5, a class II histone deacetylase, inhibits muscle differentiation by acting as a corepressor of MEF2-dependent genes, regulates tumor cell proliferation and apoptosis, reacts with colon cancer patient sera
5607	MAP2K5	cosmic_other	0.734656	mitogen-activated protein kinase kinase 5	--	Mitogen-activated protein kinase binding,Protein kinase activity,Protein domain specific binding,Mitogen-activated protein kinase kinase kinase binding,MAP kinase kinase activity,Transcription regulator activity,Signal transducer activity	MAP kinase kinase 5, MAPK binding protein with protein kinase and signal transducer activity, influences transcription mediated by AP-1 complex, phosphorylates and activates MAPK7 and cell proliferation; may be upregulated in prostate and breast cancer
10538	BATF	cosmic_other	0.730207	basic leucine zipper transcription factor, ATF-like	Transcription factor complex	RNA polymerase II transcription factor activity,Protein binding,Transcription corepressor activity,Protein dimerization activity,Specific transcriptional repressor activity,DNA binding,Transcription factor activity	Basic leucine zipper transcription factor ATF-like, an RNA polymerase II transcription factor, heterodimerizes with Jun proteins and IFI35, inhibits AP-1 mediated transcription and Ras-mediated transformation, upregulated in B cells upon EBV infection
9261	MAPKAPK2	cosmic_other	0.726567	mitogen-activated protein kinase-activated protein kinase 2	Nucleus	Protein kinase activity,Protein serine/threonine kinase activity,Signal transducer activity	Mitogen-activated protein kinase-activated protein kinase 2, a protein kinase that is phosphorylated by MAP kinase, activated in response to IFN-gamma (IFNG) and UV, and positively regulates mRNA stability, upregulated in breast cancer
6722	SRF	cosmic_other	0.725191	serum response factor (c-fos serum response element-binding transcription factor)	Nucleus,Transcription factor complex	RNA polymerase II transcription factor activity,Protein binding,DNA binding,RNA polymerase II transcription factor activity, enhancer binding,Transcription factor binding,DNA bending activity,Double-stranded DNA binding,Transcriptional activator activity	Serum response factor, a transcriptional activator that binds to SMAD7, acts in induction of apoptosis via death domain receptors, may play a role in aging and heart development, decreased expression may correlate with breast neoplasms
4296	MAP3K11	cosmic_other	0.718657	mitogen-activated protein kinase kinase kinase 11	Centrosome,Golgi apparatus	Protein kinase activity,Protein serine/threonine kinase activity,Protein kinase binding,MAP/ERK kinase kinase activity	Mitogen-activated protein kinase kinase kinase 11 (mixed lineage kinase 3), serine/threonine kinase that binds AKT and golgin-160 (GOLGA3) and acts in TNF-alpha (TNF) and EGF signaling, JNK activation and mediates TGF-beta 1 (TGFB1) -induced apoptosis
2067	ERCC1	cosmic_other	0.712726	excision repair cross-complementing rodent repair deficiency, complementation group 1 (includes overlapping antisense sequence)	Nucleotide-excision repair complex,Nucleus	Single-stranded DNA specific endodeoxyribonuclease activity,5'-flap endonuclease activity,3'-5'-exodeoxyribonuclease activity,Endodeoxyribonuclease activity	Excision repair cross complementing 1, forms a complex with XPF (ERCC4) to function as endonuclease in nucleotide excision and DNA crosslink repair, altered expression is associated with xeroderma pigmentosum and many types of cancer
7525	YES1	cosmic_other	0.708697	v-yes-1 Yamaguchi sarcoma viral oncogene homolog 1	Soluble fraction,Nuclear envelope lumen,Cytosol,Plasma membrane	Protein binding,Non-membrane spanning protein tyrosine kinase activity,Protein-tyrosine kinase activity	Yamaguchi sarcoma viral oncogene homolog 1, a nonreceptor protein tyrosine kinase of the Src family, functions downstream of GM-CSF (CSF2), involved in disrupting cell-cell contacts; corresponding gene is an oncogene associated with Yamaguchi sarcoma
6300	MAPK12	cosmic_other	0.702076	mitogen-activated protein kinase 12	Mitochondrion	Protein binding,MP kinase activity,MAP kinase activity	Mitogen-activated protein kinase 12, a p38 kinase involved in the MAPK cascade, RAS and RHO protein signal transduction, cell cycle arrest, and cellular response to stress, upregulated in colon cancer
6775	STAT4	cosmic_other	0.668855	signal transducer and activator of transcription 4	Nucleus	Transcription factor activity,Transcriptional activator activity,Signal transducer activity	Signal transducer and activator of transcription 4, a transcriptional activator involved in IL-12 signaling, constitutively activated in Crohn's disease and downregulated in Sezary syndrome; mouse Stat4 is involved in several autoimmune disease models
6689	SPIB	cosmic_other	0.667866	Spi-B transcription factor (Spi-1/PU.1 related)	--	RNA polymerase II transcription factor activity,DNA binding	Spi-B transcription factor, a transcription factor that acts in myeloid cell differentiation, regulates plasmacytoid dendritic cell development, inhibits T-cell, B-cell, and NK-cell development, acts in immortalization of B cells by Epstein Barr Virus
2114	ETS2	cosmic_other	0.645859	v-ets erythroblastosis virus E26 oncogene homolog 2 (avian)	Nucleus	Protein binding,DNA binding,Transcription coactivator activity,Transcription factor activity,Transcription factor binding,Transcriptional activator activity	V-ets avian erythroblastosis virus E26 oncogene homolog 2, transcription factor, regulates macrophage apoptosis, endothelial cell function, and neuron apoptosis in Down syndrome, expression is altered in several cancers and myeloid leukemia
1875	E2F5	cosmic_other	0.642518	E2F transcription factor 5, p130-binding	Nucleus,Rb-E2F complex,Cytoplasm	Protein binding,Transcriptional activator activity,Protein heterodimerization activity	E2F transcription factor 5 p130-binding, transcriptional activator that may be involved in cell cycle control, translocated to the cytoplasm in HSV-1 infection, expression is altered in epithelial ovarian cancer, myelocytic leukemia and prostate carcinoma
1869	E2F1	cosmic_other	0.642062	E2F transcription factor 1	Nucleus,Rb-E2F complex,Cytoplasm	Protein binding,Transcription corepressor activity,Specific transcriptional repressor activity,DNA binding,Transcription factor activity,Double-stranded DNA binding,Transcriptional activator activity	E2F transcription factor 1, forms a dimer with transcription factor DP1 and controls the expression of genes that play roles in cell cycle, differentiation and apoptosis, has tumor suppressor and oncogenic properties in breast, lung, and colon cancer
7071	KLF10	cosmic_other	0.640869	Kruppel-like factor 10	Nucleus,Cytoplasm	Protein binding,Transcription factor activity,Transcriptional repressor activity	TGFB inducible early growth response, a transcriptional repressor involved in apoptosis induction, may be involved in skeletal development; decreased expression is associated with carcinoma in situ of the breast
2304	FOXE1	cosmic_other	0.638604	forkhead box E1 (thyroid transcription factor 2)	Nucleus, %18728	RNA polymerase II transcription factor activity,Specific transcriptional repressor activity,Transcription factor activity	Forkhead box E1 (thyroid transcription factor 2), a member of the fork head family of transcriptional regulators that plays a role in thyroid morphogenesis; mutations in the gene are associated with thyroid agenesis, cleft palate, and choanal atresia
3087	HHEX	cosmic_other	0.638548	homeobox, hematopoietically expressed	Nucleus,Proteasome complex (sensu Eukaryota),Cytoplasm	Protein binding,Transcription corepressor activity,DNA binding,Eukaryotic initiation factor 4E binding,Transcription factor activity,Transcription factor binding,Transcriptional repressor activity	Hematopoietically expressed homeobox, a transcriptional corepressor that binds and represses eIF4E activity, acts in G1 phase arrest, absence of nucleus localization is associated with several neoplasms; map position correlates with Alzheimer Disease
6732	SRPK1	cosmic_other	0.631713	SFRS protein kinase 1	Nucleus,Cytoplasm	Protein binding,Protein kinase activity	SFRS protein kinase 1, protein kinase that binds HSV-1 ICP27, may be involved in spliceosome assembly, regulation of cell cycle progression, and RNA splicing, overproduction is associated with acute forms of adult T-cell leukemia (ATL)
23495	TNFRSF13B	cosmic_other	0.627688	tumor necrosis factor receptor superfamily, member 13B	Integral to plasma membrane	Receptor activity,Tumor necrosis factor receptor activity	Tumor necrosis factor receptor superfamily member 13B, mediates immunoglobulin production, may have a role in systemic lupus erythaematosus; mutation of the corresponding gene is associated with common variable immunodeficiency and IgA deficiency
9088	PKMYT1	cosmic_other	0.625895	protein kinase, membrane associated tyrosine/threonine 1	Membrane fraction,Endoplasmic reticulum,Golgi apparatus	Protein kinase activity,Protein serine/threonine kinase activity,Cyclin-dependent protein kinase inhibitor activity	Membrane-associated tyrosine- and threonine-specific CDC2-inhibitory kinase, controls the cell cycle by phosphorylating and inactivating cyclin-bound CDC2, may play a role in shuttling CDC2-cyclin B1 (CCNB1) complexes between the nucleus and cytoplasm
5307	PITX1	cosmic_other	0.62567	paired-like homeodomain transcription factor 1	Nucleus	Transcriptional repressor activity	Paired like homeodomain transcription factor 1, a transcriptional repressor that regulates Ras pathway through RASAL1, may play a role in skeletal development; gene maps to the chromosomal region associated with Treacher Collins Franceschetti Syndrome
5288	PIK3C2G	cosmic_other	0.609465	phosphoinositide-3-kinase, class 2, gamma polypeptide	--	Phosphatidylinositol 3-kinase activity	Class II phosphoinositide-3-kinase gamma, contains a C2 domain at the C terminus, member of a family of kinases that phosphorylate the 3-OH position of inositol-containing lipids and play a role in signal transduction and vesicular trafficking
4176	MCM7	cosmic_other	0.602475	MCM7 minichromosome maintenance deficient 7 (S. cerevisiae)	MCM complex,Nucleus,Chromatin	DNA helicase activity,Single-stranded DNA-dependent ATP-dependent DNA helicase activity,Cyclin binding,ATPase activity,Single-stranded DNA binding	MCM7 minichromosome maintenance deficient 7, part of a ssDNA- and ATP-dependent helicase complex involved in DNA replication, increased expression is associated with prostate and hypopharyngeal cancers, cervical carcinoma and MYCN-amplified neuroblastoma
8312	AXIN1	cosmic_other	0.595832	axin 1	Nucleus	Beta-catenin binding,Receptor signaling complex scaffold activity	Axin 1, a Wnt signaling pathway scaffold protein, downregulated during progression of esophageal squamous cell carcinoma; gene mutation is associated with hepatocellular carcinoma, anaplastic thyroid cancer, medulloblastoma and colorectal cancer
1997	ELF1	cosmic_other	0.595802	E74-like factor 1 (ets domain transcription factor)	Nucleus,Cytoplasm	Protein binding,DNA binding,Transcriptional repressor activity,Transcriptional activator activity	E74-like factor 1, a transcription factor that plays a role in T-cell activation, appears to be involved in endometrial remodeling, plays a role in regulating transcription of HIV2 and HTLV-1 viral genes and may be involved in reactivation of latent HIV2
5289	PIK3C3	cosmic_other	0.595293	phosphoinositide-3-kinase, class 3	Late endosome	Rab GTPase binding,Phosphatidylinositol 3-kinase activity	Phosphatidylinositol 3-kinase class 3, phosphorylates PtdIns but not PtdIns4P or PtdIns(4,5)P2, induces macroautophagy, acts in internal vesicle formation and endosomal transport; gene alterations are associated with bipolar disorder and schizophrenia
8767	RIPK2	cosmic_other	0.591919	receptor-interacting serine-threonine kinase 2	--	Protein binding,Protein serine/threonine kinase activity,Signal transducer activity	Receptor-interacting serine-threonine kinase 2, acts in CD40 and tumor necrosis factor receptor signaling pathways, activates NF-kappaB, Jun kinase and caspase-1, may regulate myogenic proliferation and differentiation, upregulated in multiple sclerosis
5580	PRKCD	cosmic_other	0.587859	protein kinase C, delta	Soluble fraction,Golgi membrane,Nucleus,Mitochondrion,Membrane fraction,Cytosol,Plasma membrane,Cytoplasm	Protein binding,Diacylglycerol-activated phospholipid-dependent protein kinase C activity,Protein kinase activity,Protein serine/threonine kinase activity,Calcium-independent protein kinase C activity,Protein kinase C activity	Protein kinase C delta, calcium-independent serine-threonine kinase, promotes apoptosis, phospholipid scrambling, and lamin cleavage, inhibits histamine signaling in myeloid cells, may function as a tumor suppressor
5581	PRKCE	cosmic_other	0.575276	protein kinase C, epsilon	Membrane,Growth cone,Cytoskeleton,Insoluble fraction,Membrane fraction,Cytosol,Extrinsic to plasma membrane,Plasma membrane,Golgi apparatus,Cytoplasm	Protein binding,Diacylglycerol-activated phospholipid-dependent protein kinase C activity,Protein kinase activity,Beta-1 adrenergic receptor binding,Calcium-independent protein kinase C activity,Protein kinase C activity,Signal transducer activity	Protein kinase C epsilon, diacylglycerol-activated and phospholipid dependent isoform of protein kinase C, involved in cell growth and apoptosis, altered expression or localization may correlate with various neoplasms and Alzheimer disease
890	CCNA2	cosmic_other	0.568416	cyclin A2	Nucleus	Protein kinase binding,Cyclin-dependent protein kinase regulator activity	Cyclin A2, a cyclin-dependent protein kinase regulator, promotes G2/M transition, progression through cell cycle, cell proliferation, and phosphorylation of proteins; upregulated in male germ cell tumors and testicular tumors
7027	TFDP1	cosmic_other	0.565715	transcription factor Dp-1	Nucleus,Cytoplasm	Protein binding,DNA binding,Transcription coactivator activity,Transcription factor activity	Transcription factor Dp-1, heterodimer with E2F proteins, transactivates genes required for G1/S-phase cell cycle progression, may contribute to the progression of hepatocellular carcinoma
9451	EIF2AK3	cosmic_other	0.548504	eukaryotic translation initiation factor 2-alpha kinase 3	Eukaryotic translation initiation factor 2 complex	Protein binding,Protein kinase activity	Eukaryotic initiation factor 2 alpha kinase 3, responds to endoplasmic reticulum stress by autophosphorylation and phosphorylation of EIF2S1; variations in the gene are linked to Wolcott-Rallison syndrome, and mouse Eif2ak3 is linked to diabetes mellitus
9641	IKBKE	cosmic_other	0.545881	inhibitor of kappa light polypeptide gene enhancer in B-cells, kinase epsilon	IkappaB kinase complex	Protein binding,IkappaB kinase activity	IkappaB epsilon protein kinase, member of IkappaB kinase complex, induced by lipopolysaccharide and TNF, involved in developing endotoxin tolerance, constitutively expressed in synovial cells of patients with rheumatoid arthritis and osteoarthritis
902	CCNH	cosmic_other	0.544544	cyclin H	Nucleus,Transcription factor TFIIH complex	Cyclin-dependent protein kinase regulator activity	Cyclin H, component of heterotrimeric CAK (CDK-activating kinase), which is a component of the multimeric TFIIH, a complex involved in transcription and DNA repair
4437	MSH3	cosmic_other	0.54408	mutS homolog 3 (E. coli)	Nucleotide-excision repair complex	Protein binding,Damaged DNA binding,DNA-dependent ATPase activity	Mismatch repair protein 3, dimerizes with MSH2 to form damaged-DNA recognition complex MutS beta, repairs short insertion-deletion loops, maintains stability of the genome; mutation of the corresponding gene is associated with many types of cancer
983	CDC2	cosmic_other	0.543761	cell division cycle 2, G1 to S and G2 to M	Nucleus,Cytosol	Protein kinase activity,Cyclin-dependent protein kinase activity	Cell division cycle 2, cyclin-dependent protein kinase that binds B-type cyclins, regulates G2 to M phase transition, promotes cell proliferation, implicated in Alzheimer disease through phosphorylation of amyloid beta (APP) and nucleolin (NCL)
8850	PCAF	cosmic_other	0.542385	p300/CBP-associated factor	Nucleus,Replication fork,Viral transcriptional complex,Transcription factor complex,PCAF complex	Protein binding,H3/H4 histone acetyltransferase activity,Histone deacetylase activity,Transcription coactivator activity,Catalytic activity,Ligand-regulated transcription factor activity,Histone acetyltransferase activity,Acetyltransferase activity,Transcriptional activator activity	p300/CBP-associated factor, histone acetyltransferase, binds EP300 and CREBBP and mediates transcriptional activation of various transcriptional activators, acetylates non-histone proteins, loss of function may lead to epithelial tumors
2299	FOXI1	cosmic_other	0.52921	forkhead box I1	--	Transcriptional activator activity	Forkhead box I1, a transcriptional activator of the forkhead family of winged helix transcriptional regulators; may be a deafness gene candidate
8428	STK24	cosmic_other	0.528314	serine/threonine kinase 24 (STE20 homolog, yeast)	Nucleus,Cytoplasm	Protein kinase activity,Protein serine/threonine kinase activity	Serine-threonine kinase 24 (Ste20 homolog), member of the SPS1 subgroup of the STE20-like protein family, a serine-threonine kinase that plays a role in induction of apoptosis and activation of MAPK activity
1459	CSNK2A2	cosmic_other	0.524839	casein kinase 2, alpha prime polypeptide	Nucleus	Protein kinase CK2 activity,Protein-tyrosine kinase activity	Casein kinase 2 subunit alpha prime, a catalytic subunit of casein kinase 2 that autophosphorylates tyrosine residues, putative serine/threonine protein kinase, may be associated with globozoospermia syndromes
5424	POLD1	cosmic_other	0.518176	polymerase (DNA directed), delta 1, catalytic subunit 125kDa	Nucleus,Delta DNA polymerase complex	Delta DNA polymerase activity,Damaged DNA binding,DNA binding,Cyclin binding	Polymerase (DNA directed) delta 1 catalytic subunit 125kDa, a delta DNA polymerase which binds to proliferating cell nuclear antigen (PCNA), involved in DNA repair and replication
5427	POLE2	cosmic_other	0.516084	polymerase (DNA directed), epsilon 2 (p59 subunit)	Epsilon DNA polymerase complex	Epsilon DNA polymerase activity,Enzyme binding	Polymerase (DNA directed) epsilon 2 (p59 subunit), a component of epsilon DNA polymerase complex with epsilon DNA polymerase activity involved in nucleotide-excision repair and protein stabilization
868	CBLB	cosmic_other	0.5152	Cas-Br-M (murine) ecotropic retroviral transforming sequence b	Ubiquitin ligase complex	Zinc ion binding,Protein binding,Ubiquitin-protein ligase activity,SH3 domain binding	Cas-Br-M ecotropic retroviral transforming sequence b, a RING-type E3 ubiquitin ligase and adapter protein, induces degradation of growth factor receptor complex, promotes apoptosis, plays a role in autoimmunity, marker for diabetes and HIV infections
2303	FOXC2	cosmic_other	0.507157	forkhead box C2 (MFH-1, mesenchyme forkhead 1)	Nucleus	DNA binding,Transcriptional activator activity	Forkhead box C2 (MFH-1 mesenchyme forkhead 1), a transcriptional activator that modulates adipocyte metabolism, likely acts in varicose vein development and in type 2 diabetes protection; gene mutation leads to hereditary lymphedema-distichiasis syndrome
4217	MAP3K5	cosmic_other	0.507113	mitogen-activated protein kinase kinase kinase 5	Perinuclear region,Internal side of plasma membrane,Cell cortex,Endoplasmic reticulum,Cytoplasm	Translation initiation factor binding,Protein kinase activity,Protein domain specific binding,Protein kinase binding,Insulin-like growth factor receptor binding,Protein kinase inhibitor activity,MAP kinase kinase kinase activity,Protein C-terminus binding,Protein phosphatase binding	Mitogen activated protein kinase kinase kinase 5, involved in neuronal apoptosis, caspase activation, regulation of protein binding, and cell differentiation, upregulated in Duchenne muscular dystrophy; may play a role in leiomyomas and neuronal disorders
47	ACLY	cosmic_other	0.50643	ATP citrate lyase	Citrate lyase complex	ATP citrate synthase activity	ATP citrate lyase, catalyzes the formation of acetyl-CoA and oxaloacetate from citrate and CoA with the concomitant hydrolysis of ATP to ADP and phosphate, involved in cholesterol and fatty acid synthesis, nutritionally regulated
7189	TRAF6	cosmic_other	0.5	TNF receptor-associated factor 6	Membrane fraction,Cytosol	Protein binding,Signal transducer activity	TNF receptor-associated factor 6, protein with TRAF and RING finger motifs, likely to function in interleukin-1 (IL1B), CD40 (TNFRSF5), TRANCE receptor (TNFRSF11A), and Toll-like receptor 2 (TLR2) signaling by activating the NF-kappaB pathway
367	AR	omim	0.951065	androgen receptor (dihydrotestosterone receptor; testicular feminization; spinal and bulbar muscular atrophy; Kennedy disease)	Soluble fraction,Nucleus,Caveolar membrane,Insoluble fraction,Inclusion body,Cytoplasm	Zinc ion binding,Growth factor activity,Androgen binding,Transcription coactivator activity,Sequence-specific DNA binding,Receptor signaling protein activity,Protein binding,Specific transcriptional repressor activity,DNA binding,Transcription factor activity,Androgen receptor activity,Transcription factor binding,Signal transducer activity,Transcriptional activator activity	Androgen receptor, binds androgens and acts as a transcription factor, involved in regulation of cell cycle and spermatogenesis; altered activity may be therapeutic for breast cancer, melanoma, prostatic hyperplasia, and polycystic ovary syndrome
5465	PPARA	omim	0.897778	peroxisome proliferator-activated receptor alpha	Nucleus,Cytoplasm	Protein binding,Transcription factor activity,Fatty acid binding,Ligand-dependent nuclear receptor activity,Receptor activity,Receptor signaling protein activity,Signal transducer activity	Peroxisome proliferative activated receptor alpha, a ligand-dependent nuclear transcriptional activator, upregulated in prostate cancer; activation may prevent inflammation associated with atherosclerosis
2908	NR3C1	omim	0.886143	nuclear receptor subfamily 3, group C, member 1 (glucocorticoid receptor)	Nucleus,Mitochondrion,Mitochondrial matrix,Microtubule,Cytosol,SWI/SNF complex,Cytoplasm	Protein binding,Transcription corepressor activity,Glucocorticoid receptor activity,Hormone binding,DNA binding,Transcription coactivator activity,Transcription factor activity,Ligand-dependent nuclear receptor activity,Transcription factor binding,Transcriptional repressor activity,Transcriptional activator activity	Nuclear receptor subfamily 3 group C member 1 (glucocorticoid receptor), hormone-dependent transcription factor, inhibits inflammation, regulates apoptosis an immune response, marker for many diseases
7067	THRA	omim	0.861548	thyroid hormone receptor, alpha (erythroblastic leukemia viral (v-erb-a) oncogene homolog, avian)	Nucleus	Transcription coactivator activity,Transcription factor activity,Thyroid hormone receptor activity,Transcriptional activator activity	Thyroid hormone receptor alpha, a high affinity thyroid hormone receptor that activates transcription, acts in erythrocyte differentiation; mutation in the corresponding gene is associated with non-functioning pituitary adenomas
6495	SIX1	omim	0.853088	sine oculis homeobox homolog 1 (Drosophila)	Nucleus	DNA binding,Transcription factor activity	Sine oculis homeobox homolog 1, involved in cell cycle checkpoint; gene amplification and overexpression is associated with breast cancer and mutations in the corresponding gene cause branchio oto renal (BOR) and Branchio otic (BO) syndromes
2206	MS4A2	omim	0.846122	membrane-spanning 4-domains, subfamily A, member 2 (Fc fragment of IgE, high affinity I, receptor for; beta polypeptide)	Integral to plasma membrane,Plasma membrane	Protein binding,Immunoglobulin receptor activity,Receptor signaling protein activity	Membrane-spanning 4-domains subfamily A member 1, beta subunit of the high affinity IgE receptor, plays a key role in allergic reactions; corresponding gene is maternally linked to atopic asthma
8625	RFXANK	omim	0.794774	regulatory factor X-associated ankyrin-containing protein	Transcription factor complex	Protein binding,DNA binding,Transcription cofactor activity,Transcription coactivator activity,Transcription factor activity	Regulatory factor X-associated ankyrin-containing protein, RFX transcription factor subunit that regulates MHC-II gene expression; mutation causes severe combined immunodeficiency, decreased expression associates with colorectal cancer and adenocarcinoma
7080	TITF1	omim	0.794025	thyroid transcription factor 1	Nucleus	Transcriptional activator activity	Thyroid transcription factor 1, regulates thyroid specific genes and is required for development of the thyroid, pituitary, and lungs; gene mutations are associated with pulmonary hypoplasia, congenital hypothyroidism and benign hereditary chorea
5651	PRSS7	omim	0.708759	protease, serine, 7 (enterokinase)	Glycocalyx,Brush border	Protease activator activity,Peptidase activity,Enteropeptidase activity	Serine protease 7 (enterokinase), membrane-associated serine protease of the proximal small intestine brush border, cleaves trypsinogen (Prss1) to form active trypsin; gene mutation is associated with failure to thrive, diarrhea, and hypoproteinemia
4487	MSX1	omim	0.697624	msh homeobox 1	Nucleus	DNA binding,Transcriptional repressor activity,P53 binding	Msh homeobox homolog 1, a transcription repressor that binds TP53, induces apoptosis and inhibits cell proliferation; gene mutations are associated with Witkop syndrome and tooth agenesis, gene map position correlates with cleft lip and cleft palate
1747	DLX3	omim	0.666374	distal-less homeobox 3	Nucleus	Transcription factor activity,Transcriptional activator activity	Distal-less homeo box 3, a transcriptional activator that may play roles in skeletal development and cell differentiation; gene mutation causes tricho-dento-osseous syndrome and expression is severely downregulated in acute lymphoblastic leukemia
3651	PDX1	omim	0.665606	pancreatic and duodenal homeobox 1	Nucleus,Cytoplasm	RNA polymerase II transcription factor activity,DNA binding,Transcription factor activity,Specific RNA polymerase II transcription factor activity,Transcriptional activator activity	Insulin promoter factor 1, a homeodomain transcription factor, regulates insulin gene transcription, required for pancreatic development; mutations in gene are associated with pancreatic agenesis and type 2 diabetes
7421	VDR	omim	0.643301	vitamin D (1,25- dihydroxyvitamin D3) receptor	Nucleus,Transcription factor complex,Cytoplasm	Specific transcriptional repressor activity,DNA binding,Transcription factor activity,Vitamin D3 receptor activity,Transcription factor binding,Ligand-regulated transcription factor activity,Transcriptional activator activity,Vitamin D binding	Vitamin D (1,25-dihydroxyvitamin D3) receptor, nuclear receptor that activates target genes, acts in cell proliferation; stimulation may be therapeutic for leukemia, multiple myeloma, breast, colon and prostate cancers, but may cause Paget's disease
2548	GAA	omim	0.641761	glucosidase, alpha; acid (Pompe disease, glycogen storage disease type II)	Lysosome,Apical plasma membrane	Alpha-glucosidase activity	Acid alpha-glucosidase, lysosomal alpha-glucosidase that hydrolyzes alpha(1->4) and alpha(1->6) linkages in glycogen during glycogen catabolism; heritable deficiency causes glycogenosis type II or Pompe disease
142	PARP1	omim	0.641108	poly (ADP-ribose) polymerase family, member 1	Nucleus,Chromosome, pericentric region,Nucleosome	Damaged DNA binding,Transcription corepressor activity,DNA binding,Transcription coactivator activity,Transcription factor activity,NAD+ ADP-ribosyltransferase activity,Thyroid hormone receptor coactivator activity	Poly (ADP-ribose) polymerase family member 1, catalyzes formation of ADP ribose polymers in response to DNA damage, acts transcriptional regulation of nuclear-receptor dependent promoters, increased proteolysis may be therapeutic for colon cancer
5076	PAX2	omim	0.601543	paired box gene 2	--	DNA binding,Transcription factor activity,Transcriptional activator activity	Paired box protein 2, a transcriptional activator that suppresses cisplatin induced apoptosis, protein expression is upregulated in renal cell carcinoma and kidney neoplasms; corresponding gene mutations correlate with oligomeganephronia and coloboma
860	RUNX2	omim	0.595951	runt-related transcription factor 2	Nucleus	RNA polymerase II transcription factor activity,Protein binding,DNA binding,SMAD binding,RNA polymerase II transcription factor activity, enhancer binding,Transcription factor activity,Transcriptional activator activity	Runt-related transcription factor 2, critical for bone development and osteoblast differentiation and function, mediates TGF beta signaling through SMAD proteins; mutations in corresponding gene are associated with cleidocranial dysplasia
2690	GHR	omim	0.591713	growth hormone receptor	Integral to plasma membrane,Extracellular region,Plasma membrane	Growth hormone receptor activity	Growth hormone receptor, exists in membrane-bound receptor and secreted forms, plays roles in signal transduction, cell proliferation and skeletal development; mutations in the corresponding gene are associated with Laron dwarfism
2109	ETFB	omim	0.581648	electron-transfer-flavoprotein, beta polypeptide	Mitochondrial matrix	Electron carrier activity	Electron transfer flavoprotein beta polypeptide, shuttles electrons between primary flavoprotein dehydrogenases and ubiquinone oxidoreductase in mitochondrial fatty acid metabolism; gene mutations are associated with type I and type II glutaric acidemia
3236	HOXD10	omim	0.560037	homeobox D10	--	RNA polymerase II transcription factor activity,DNA binding,Transcription factor activity	Homeo box D10, negatively regulates breast tumor cell proliferation and migration, negatively regulates angiogenesis, expression is decreased in breast and endometrial tumors; gene is mutated in congenital vertical talus and Charcot-Marie-Tooth disease
8492	PRSS12	omim	0.542025	protease, serine, 12 (neurotrypsin, motopsin)	Presynaptic membrane	Serine-type peptidase activity	Serine protease 12 (neurotrypsin, motopsin, leydin), a putative serine protease, may require proteolytic processing for activation, may regulate synaptic function; gene mutations are associated with autosomal recessive nonsyndromic mental retardation
8022	LHX3	omim	0.539283	LIM homeobox 3	Nucleus	RNA polymerase II transcription factor activity,Transcription coactivator activity,Transcriptional activator activity	LIM homeodomain transcription factor, required for pituitary organogenesis and differentiation of pituitary hormone-secreting cells; gene is mutated in patients presenting combined pituitary hormone deficiency with abnormal cervical spine development
1053	CEBPE	omim	0.52785	CCAAT/enhancer binding protein (C/EBP), epsilon	Nucleus	RNA polymerase II transcription factor activity, enhancer binding,Transcription factor activity,Transcriptional repressor activity,Transcriptional activator activity	CEBP epsilon, a bZIP-domain CCAAT-enhancer binding protein that functions as both a transcriptional activator and repressor, regulates myeloid cell differentiation; gene mutations are associated with neutrophil-specific granule deficiency
3659	IRF1	omim	0.510554	interferon regulatory factor 1	Nucleus	Transcription coactivator activity,Transcription factor activity,Transcriptional activator activity	Interferon regulatory factor 1, a transcriptional activator that regulates apoptosis and modulates antipathogen responses; altered expression is associated with various cancers, multiple sclerosis, and psoriasis
31	ACACA	omim	0.5	acetyl-Coenzyme A carboxylase alpha	Cytosol	Acetyl-CoA carboxylase activity	Acetyl-Coenzyme A carboxylase alpha, catalyzes the rate-limiting step in long-chain fatty acid biogenesis; deficiency leads to defects in fatty acid synthesis and decreased expression may play a role in breast neoplasms
